# Supplementary material for: Comparison of methods for the analysis of therapeutic immunoglobulin G Fc-glycosylation profiles—Part 2: Mass spectrometric methods
Source: MAbs. 2015 May 21;7(4):732–42. doi: 10.1080/19420862.2015.1045173 (PMC4622708; doi:10.1080/19420862.2015.1045173)
Supplement: Supplemental_Material.zip [file kmab-07-04-1045173-s001.zip]

Archive with 3 entries (3 files):
- Supplemental Material.docx
- Figure S1.tif
- Figure S2.tif
